# Supplementary material for: Synthesis of Indoloquinolines: An Intramolecular Cyclization Leading to Advanced Perophoramidine-Relevant Intermediates
Source: Molecules. 2021 Oct 5;26(19):6039. doi: 10.3390/molecules26196039 (PMC8513048; doi:10.3390/molecules26196039)
Supplement: Supplementary file 1 [file molecules-26-06039-s001.zip]

Archive with 1 entries (1 files):
- molecules-1400867-supplementary.pdf
